# Supplementary material for: Highly Porous Carbon Flakes Derived from Cellulose and Nickel Phosphide Heterostructure towards Efficient Electrocatalysis of Oxygen Evolution Reaction
Source: Molecules. 2024 Jan 10;29(2):352. doi: 10.3390/molecules29020352 (PMC10819855; doi:10.3390/molecules29020352)
Supplement: Supplementary file 1 [file molecules-29-00352-s001.zip]

Archive with 1 entries (1 files):
- molecules-2775984-supplementary.pdf
